# Supplementary material for: Resolving the complete genome of Kuenenia stuttgartiensis from a membrane bioreactor enrichment using Single-Molecule Real-Time sequencing
Source: Sci Rep. 2018 Mar 15;8:4580. doi: 10.1038/s41598-018-23053-7 (PMC5854607; doi:10.1038/s41598-018-23053-7)
Supplement: Supplementary file 2 — File S1 [file 41598_2018_23053_MOESM2_ESM.xlsx]

## Sheet: 2014_pacbio_unique_genes
locus_tag	start	end	annotation	notes
KSMBR1_0001	772	882	hypothetical protein			Legend
KSMBR1_0003	2732	3976	hypothetical protein				Outer membrane biosynthesis
KSMBR1_0004	3990	4964	hypothetical protein				DNA modification
KSMBR1_0005	4961	6634	hypothetical protein				Regulation
KSMBR1_0006	6636	7622	similar to DNA-methyltransferase (cytosine-specific)				Housekeeping gene
KSMBR1_0014	18142	18411	hypothetical protein				Carbon metabolism
KSMBR1_0036	43320	43613	hypothetical protein				Miscellaneous or unknown
KSMBR1_0037	43652	44239	AIPR protein
KSMBR1_0038	44247	46082	Reverse transcriptase (RNA-dependent DNA polymerase)	Phage
KSMBR1_0041	47357	47542	hypothetical protein
KSMBR1_0042	47798	48358	hypothetical protein
KSMBR1_0044	48848	49033	hypothetical protein
KSMBR1_0048	51972	52157	hypothetical protein
KSMBR1_0050	52647	53207	hypothetical protein
KSMBR1_0085	85086	85271	hypothetical protein
KSMBR1_0087	85761	86321	hypothetical protein
KSMBR1_0088	86577	86762	hypothetical protein
KSMBR1_0097	93519	93647	hypothetical protein
KSMBR1_0111	104559	106295	Hypothetical Protein
KSMBR1_0147	142210	143946	Hypothetical Protein
KSMBR1_0187	183527	183715	hypothetical protein
KSMBR1_0192	187499	189235	Hypothetical Protein
KSMBR1_0195	190338	190469	hypothetical protein
KSMBR1_0212	204924	205109	hypothetical protein
KSMBR1_0214	205599	206159	hypothetical protein
KSMBR1_0215	206415	206600	hypothetical protein
KSMBR1_0222	210613	210894	hypothetical protein
KSMBR1_0223	211104	211454	hypothetical protein
KSMBR1_0224	211394	211624	hypothetical protein
KSMBR1_0225	211956	212177	hypothetical protein
KSMBR1_0231	217777	218073	very similar to histidine kinase
KSMBR1_0232	218092	218523	hypothetical protein
KSMBR1_0262	251550	251723	hypothetical protein
KSMBR1_0281	268682	268876	hypothetical protein
KSMBR1_0282	268977	269849	hypothetical protein
KSMBR1_0283	270122	270943	hypothetical protein
KSMBR1_0284	271102	271275	hypothetical protein
KSMBR1_0285	271354	271572	hypothetical protein
KSMBR1_0286	271642	272133	hypothetical protein
KSMBR1_0287	272118	274004	hypothetical protein
KSMBR1_0288	274001	274390	hypothetical protein
KSMBR1_0289	274409	274597	Helix-turn-helix domain protein
KSMBR1_0290	274590	275075	hypothetical protein
KSMBR1_0291	275075	275209	hypothetical protein
KSMBR1_0292	275202	276041	DNA adenine methylase
KSMBR1_0293	276067	276723	hypothetical protein
KSMBR1_0294	276803	277060	hypothetical protein
KSMBR1_0295	277418	278590	similar to site-specific tyrosine recombinase
KSMBR1_0312	295909	297645	Hypothetical Protein
KSMBR1_0315	300386	300637	hypothetical protein
KSMBR1_0431	441828	443033	hypothetical protein
KSMBR1_0432	443227	444963	Hypothetical Protein
KSMBR1_0433	445005	445175	hypothetical protein
KSMBR1_0434	445177	446541	hypothetical protein
KSMBR1_0436	447369	448358	hypothetical protein
KSMBR1_0437	448749	453491	DNA/RNA helicase
KSMBR1_0438	453667	454392	hypothetical protein
KSMBR1_0439	454450	454722	hypothetical protein
KSMBR1_0465	484191	484472	hypothetical protein
KSMBR1_0471	493141	494877	Hypothetical Protein
KSMBR1_0484	510012	510467	hypothetical protein
KSMBR1_0485	510571	511614	CRISPR associated protein Cas6
KSMBR1_0487	512496	512681	hypothetical protein
KSMBR1_0489	513171	513731	hypothetical protein
KSMBR1_0490	513987	514172	hypothetical protein
KSMBR1_0515	542472	543728	hypothetical protein
KSMBR1_0518	548442	548645	hypothetical protein
KSMBR1_0519	548653	549087	hypothetical protein
KSMBR1_0520	549100	558147	putative Alkaline phosphatase
KSMBR1_0521	558149	560971	hypothetical protein
KSMBR1_0522	560973	561623	hypothetical protein
KSMBR1_0524	564097	564375	hypothetical protein
KSMBR1_0525	564399	564728	Putative teichuronic acid biosynthesis glycosyltransferase TuaH
KSMBR1_0526	564815	566704	hypothetical protein
KSMBR1_0527	566756	567754	similar to glycosyltransferase family 2
KSMBR1_0528	567803	568978	Phosphotransferase enzyme family protein
KSMBR1_0529	569074	570423	similar to ATP-binding protein Wzt of ABC-transporter involved in LPS biosynthesis
KSMBR1_0530	570453	571286	similar to ABC-transporter involved in LPS biosynthesis Wzm
KSMBR1_0531	571280	572095	strongly similar to glucose-1-phosphate thymidylyltransferase
KSMBR1_0532	572244	573002	Methyltransferase domain protein
KSMBR1_0533	573067	573240	hypothetical protein
KSMBR1_0534	573243	574565	hypothetical protein
KSMBR1_0535	574668	575906	hypothetical protein
KSMBR1_0536	575956	576876	similar to branched-chain amino-acid aminotransferase
KSMBR1_0537	576936	578273	similar to UDP-glucose 6-dehydrogenase
KSMBR1_0538	578273	579421	similar to dTDP-glucose 4,6-dehydratase
KSMBR1_0539	579425	580198	strongly similar to glucose-1-phosphate cytidylyltransferase
KSMBR1_0541	583085	591763	hypothetical protein
KSMBR1_0542	592446	593420	Sulfotransferase domain protein
KSMBR1_0543	593597	594733	similar to capsular polysaccharide biosynthesis glycosyltransferase CapM
KSMBR1_0546	595716	596744	similar to heme d1 biosynthesis protein NirJ
KSMBR1_0547	597152	598069	Methyltransferase domain protein
KSMBR1_0548	598071	599318	hypothetical protein
KSMBR1_0549	599321	600490	Putative teichuronic acid biosynthesis glycosyltransferase TuaH
KSMBR1_0550	600626	601975	similar to lipid A core O-antigen ligase related enzyme
KSMBR1_0551	602164	603102	hypothetical protein
KSMBR1_0552	603108	604007	hypothetical protein
KSMBR1_0557	611418	611621	hypothetical protein	Flagellum
KSMBR1_0561	615844	615966	strongly similar to RNA polymerase sigma factor for flagellar operon	Flagellum
KSMBR1_0562	615993	616103	hypothetical protein	Flagellum
KSMBR1_0566	618099	618272	strong similarity to flagellar biosynthesis protein FlhA	Present in KUST, but fragmented in 2014 genome
KSMBR1_0567	618738	618869	strong similarity to flagellar biosynthesis protein FlhA	Present in KUST, but fragmented in 2014 genome
KSMBR1_0568	619081	619407	strong similarity to flagellar biosynthesis protein FlhA	Present in KUST, but fragmented in 2014 genome
KSMBR1_0569	619417	619815	strong similarity to flagellar biosynthesis protein FlhA	Present in KUST, but fragmented in 2014 genome
KSMBR1_0577	623681	623980	strongly similar to polar flagellar assembly protein FliP	Flagellum
KSMBR1_0580	626015	626266	similar to flagellar motor switch	Flagellum
KSMBR1_0623	674235	674399	hypothetical protein
KSMBR1_0634	687525	687782	hypothetical protein
KSMBR1_0635	688244	689416	hypothetical protein
KSMBR1_0643	694942	695100	hypothetical protein
KSMBR1_0689	743385	743576	hypothetical protein
KSMBR1_0694	746116	746676	hypothetical protein
KSMBR1_0696	747166	747351	hypothetical protein
KSMBR1_0743	808100	810244	similar to cellulose synthase, cyclic-di-GMP-binding regulatory subunit (split gene)
KSMBR1_0761	828618	828923	hypothetical protein
KSMBR1_0778	843248	843709	hypothetical protein
KSMBR1_0835	899669	900562	Modification methylase DpnIIA
KSMBR1_0836	900571	901410	Type-2 restriction enzyme MboI
KSMBR1_0837	901620	903245	hypothetical protein
KSMBR1_0838	903251	903697	hypothetical protein
KSMBR1_0839	903851	905200	hypothetical protein
KSMBR1_0849	919510	919782	hypothetical protein
KSMBR1_0850	919773	920099	hypothetical protein
KSMBR1_0851	920130	921572	similar to zinc metalloproteinase
KSMBR1_0854	923651	923923	hypothetical protein
KSMBR1_0861	934307	934432	YcfA-like protein
KSMBR1_0862	934526	934771	hypothetical protein
KSMBR1_0863	935044	935997	hypothetical protein
KSMBR1_0864	936671	936916	hypothetical protein
KSMBR1_0865	936909	937106	hypothetical protein
KSMBR1_0866	937064	937276	hypothetical protein
KSMBR1_0867	937225	937521	hypothetical protein
KSMBR1_0868	937934	938344	hypothetical protein
KSMBR1_0870	939307	939897	hypothetical protein
KSMBR1_0872	942386	942955	hypothetical protein
KSMBR1_0873	942952	943167	hypothetical protein
KSMBR1_0874	943719	943925	putative CsbD-like protein
KSMBR1_0875	943952	945091	similar to perosamine synthetase
KSMBR1_0876	945084	945359	hypothetical protein
KSMBR1_0877	945618	945911	hypothetical protein
KSMBR1_0878	945989	946675	hypothetical protein
KSMBR1_0879	947384	947656	hypothetical protein
KSMBR1_0880	948021	948668	ribosomal-protein-alanine N-acetyltransferase
KSMBR1_0881	948820	949707	hypothetical protein
KSMBR1_0882	949811	950944	hypothetical protein
KSMBR1_0883	951191	952561	similar to ATP-dependent DNA helicase RecG
KSMBR1_0884	952527	952664	hypothetical protein
KSMBR1_0885	952664	954628	similar to aspargine synthase AsnB
KSMBR1_0887	957257	957634	putative orf
KSMBR1_0888	957714	958856	similar to lipopolysaccharide core biosynthesis protein
KSMBR1_0889	958874	960001	hypothetical protein
KSMBR1_0890	960197	960469	hypothetical protein
KSMBR1_0891	960488	961615	similar to mannosyltransferase B
KSMBR1_0892	961608	962438	Ribosomal protein L11 methyltransferase
KSMBR1_0893	962930	963673	putative S-adenosylmethionine-dependent methyltransferase/MSMEI_2290
KSMBR1_0894	964074	965279	hypothetical protein
KSMBR1_0895	965350	965712	hypothetical protein
KSMBR1_0896	965706	966218	tRNA (mo5U34)-methyltransferase
KSMBR1_0897	966224	967348	similar to capsular polysaccharide biosynthesis glycosyltransferase
KSMBR1_0899	969201	969521	hypothetical protein
KSMBR1_0900	969999	971054	hypothetical protein
KSMBR1_0901	971051	972007	similar to dihydroxyhexaprenylbenzoate methyltransferase
KSMBR1_0902	972004	972723	similar to dihydroxyhexaprenylbenzoate methyltransferase
KSMBR1_0903	972870	973508	similar to galactoside O-acetyltransferase
KSMBR1_0904	973501	974757	putative peptidoglycan biosynthesis protein MurJ
KSMBR1_0905	975190	975318	hypothetical protein
KSMBR1_0906	975583	975945	hypothetical protein
KSMBR1_0907	976596	977642	strongly similar to UDP-glucuronate 5'-epimerase
KSMBR1_0910	982696	982998	similar to UDP-glucose/GDP-mannose dehydrogenase
KSMBR1_0911	983182	983418	hypothetical protein
KSMBR1_0912	983385	983537	hypothetical protein
KSMBR1_0913	983796	984188	hypothetical protein
KSMBR1_0914	984181	984399	putative orf
KSMBR1_0917	989862	990353	hypothetical protein
KSMBR1_0918	990343	990603	hypothetical protein
KSMBR1_0920	993456	993824	putative orf
KSMBR1_0921	994359	994841	hypothetical protein
KSMBR1_0922	994838	995119	hypothetical protein
KSMBR1_0923	995085	995216	hypothetical protein
KSMBR1_0924	996333	996545	hypothetical protein
KSMBR1_0925	996545	996787	hypothetical protein
KSMBR1_0926	997212	997655	PIN domain protein
KSMBR1_0927	997652	997867	putative antitoxin VapB3
KSMBR1_0929	999880	1000065	hypothetical protein
KSMBR1_0931	1005083	1005484	hypothetical protein
KSMBR1_0936	1012132	1012338	hypothetical protein
KSMBR1_0937	1012640	1014376	Hypothetical Protein
KSMBR1_0951	1026687	1027184	hypothetical phosphotransacetylase protein
KSMBR1_1037	1114221	1114529	strongly similar to cell division protein FtsH	Housekeeping gene, fragmented in 2014 genome
KSMBR1_1045	1118569	1118742	hypothetical protein
KSMBR1_1047	1119140	1119424	similar to transposase
KSMBR1_1049	1120154	1120846	hypothetical protein
KSMBR1_1050	1120843	1120974	hypothetical protein
KSMBR1_1109	1196981	1197556	hypothetical protein
KSMBR1_1110	1197717	1199234	similar to dolichyl-phosphate mannosyltransferase
KSMBR1_1114	1201689	1201874	hypothetical protein
KSMBR1_1115	1202130	1202690	hypothetical protein
KSMBR1_1117	1203180	1203365	hypothetical protein
KSMBR1_1153	1246307	1246510	hypothetical protein
KSMBR1_1158	1249263	1250138	hypothetical protein
KSMBR1_1182	1279088	1279354	hypothetical protein
KSMBR1_1290	1396492	1396701	hypothetical protein
KSMBR1_1292	1397685	1397927	putative orf
KSMBR1_1302	1409941	1410297	hypothetical protein
KSMBR1_1340	1454354	1459189	hypothetical protein
KSMBR1_1439	1557706	1557999	hypothetical protein
KSMBR1_1495	1618984	1619157	similar to oligopeptidase PepF
KSMBR1_1503	1625748	1625906	hypothetical protein
KSMBR1_1539	1669813	1669923	similar to DNA polymerase III, alpha subunit	Present in KUST, but fragmented here. Pseudogene?
KSMBR1_1540	1670156	1670359	similar to DNA polymerase III, alpha subunit
KSMBR1_1541	1670524	1670868	similar to DNA polymerase III, alpha subunit
KSMBR1_1542	1671471	1671698	strongly similar to glycine tRNA synthetase, alpha subunit
KSMBR1_1546	1674621	1674911	strongly similar to chaperone Hsp90, heat shock protein C 62.5
KSMBR1_1549	1677344	1677757	similar to p-aminobenzoate synthetase, component I
KSMBR1_1552	1679179	1679292	similar to branched-chain amino-acid aminotransferase
KSMBR1_1560	1684637	1684822	hypothetical protein
KSMBR1_1561	1685078	1685638	hypothetical protein
KSMBR1_1563	1686128	1686313	hypothetical protein
KSMBR1_1565	1688149	1688787	hypothetical protein
KSMBR1_1566	1688906	1689376	hypothetical protein
KSMBR1_1568	1690479	1692215	Hypothetical Protein
KSMBR1_1586	1716877	1717101	hypothetical protein
KSMBR1_1647	1783943	1785679	Hypothetical Protein
KSMBR1_1648	1786104	1786496	hypothetical protein
KSMBR1_1649	1786493	1787917	transposase
KSMBR1_1651	1788882	1789232	hypothetical protein
KSMBR1_1652	1789315	1789563	hypothetical protein
KSMBR1_1653	1789645	1789923	hypothetical protein
KSMBR1_1654	1790084	1790293	hypothetical protein
KSMBR1_1655	1790409	1790537	hypothetical protein
KSMBR1_1656	1790534	1790734	hypothetical protein
KSMBR1_1657	1790947	1791111	hypothetical protein
KSMBR1_1658	1791229	1791735	hypothetical protein
KSMBR1_1659	1791943	1792827	hypothetical protein
KSMBR1_1661	1795559	1797412	Transcription elongation factor GreA/GreB domain protein (fragment)
KSMBR1_1663	1798802	1801114	Transcription elongation factor GreA/GreB domain protein (fragment)
KSMBR1_1664	1801225	1802961	Hypothetical Protein
KSMBR1_1665	1803451	1803600	hypothetical protein
KSMBR1_1666	1803625	1804032	hypothetical protein
KSMBR1_1667	1804047	1804715	hypothetical protein
KSMBR1_1668	1804827	1805150	hypothetical protein
KSMBR1_1669	1805398	1806015	RNA polymerase sigma factor CarQ
KSMBR1_1670	1806382	1810044	similar to serine/threonine protein kinase (catalytic domain)
KSMBR1_1676	1818815	1823545	hypothetical protein
KSMBR1_1734	1888085	1888384	hypothetical protein
KSMBR1_1747	1905558	1906007	hypothetical protein
KSMBR1_1766	1925410	1925691	hypothetical protein
KSMBR1_1775	1932286	1932816	hypothetical protein
KSMBR1_1830	1990796	1991533	hypothetical protein
KSMBR1_1852	2012231	2014150	similar to type I restriction-modification system, R subunit [pseudogene]
KSMBR1_1867	2037748	2038335	hypothetical protein
KSMBR1_1868	2038459	2038809	hypothetical protein
KSMBR1_1869	2038809	2039282	hypothetical protein
KSMBR1_1870	2039251	2040042	hypothetical protein
KSMBR1_1871	2040382	2040570	hypothetical protein
KSMBR1_1872	2040579	2040809	hypothetical protein
KSMBR1_1873	2040811	2042997	similar to type I restriction-modification system, R subunit [pseudogene]
KSMBR1_1874	2043000	2043560	hypothetical protein
KSMBR1_1875	2043933	2047364	similar to type IIS restriction/modification enzyme; site-specific DNA methyltransferase (adenine specific)
KSMBR1_1876	2047513	2050860	hypothetical protein
KSMBR1_1877	2051373	2052248	ComE operon protein 1
KSMBR1_1929	2108189	2109421	hypothetical protein
KSMBR1_1947	2129079	2129273	hypothetical protein
KSMBR1_1948	2130234	2130479	similar to perosamine synthetase
KSMBR1_1952	2134686	2135291	similar to type IIS restriction/modification enzyme; site-specific DNA methyltransferase (adenine specific)
KSMBR1_1953	2135358	2135972	hypothetical protein
KSMBR1_1954	2136130	2137473	hypothetical protein
KSMBR1_1955	2137673	2137882	hypothetical protein
KSMBR1_1956	2137875	2138375	hypothetical protein
KSMBR1_1957	2138621	2138962	strongly similar to CDP-glucose 4,6-dehydratase
KSMBR1_1958	2139027	2140763	Hypothetical Protein
KSMBR1_1959	2140832	2140951	hypothetical protein
KSMBR1_1960	2140923	2141615	strongly similar to dTDP-D-glucose 4,6-dehydratase
KSMBR1_1961	2141608	2142330	hypothetical protein
KSMBR1_1962	2142330	2143475	strongly similar to Arnb transferase
KSMBR1_1963	2143475	2144101	hypothetical protein
KSMBR1_1964	2144107	2144775	WbqC-like protein family protein
KSMBR1_1965	2144777	2145436	Methionyl-tRNA formyltransferase
KSMBR1_1966	2145455	2146486	similarity to N-acetyl neuramic acid synthetase NeuB	Outer membrane ?
KSMBR1_1967	2146473	2147201	similar to 3-deoxy-manno-octulosonate cytidylyltransferase
KSMBR1_1968	2147177	2148220	UDP-N-acetylglucosamine--N-acetylmuramyl-(pentapeptide) pyrophosphoryl-undecaprenol N-acetylglucosamine transferase
KSMBR1_1969	2148354	2149280	similar to molybdopterin cofactor synthesis protein MoaA
KSMBR1_1970	2149298	2150167	hypothetical protein
KSMBR1_1971	2150169	2151227	Sulfotransferase domain protein
KSMBR1_1972	2151837	2152274	hypothetical protein
KSMBR1_1973	2152519	2154384	hypothetical protein
KSMBR1_1974	2154381	2154722	hypothetical protein
KSMBR1_1975	2154750	2154998	similar to family 2 glycosyltransferase SpsQ
KSMBR1_1976	2155404	2155637	hypothetical protein
KSMBR1_1977	2155844	2156872	hypothetical protein
KSMBR1_1978	2157431	2157748	hypothetical protein
KSMBR1_1979	2157745	2158089	hypothetical protein
KSMBR1_1980	2158076	2158240	hypothetical protein
KSMBR1_1981	2158366	2159760	similar to family 2 glycosyltransferase SpsQ
KSMBR1_1982	2159861	2160217	hypothetical protein
KSMBR1_1983	2160204	2160473	hypothetical protein
KSMBR1_1996	2177724	2178017	hypothetical protein
KSMBR1_2049	2235442	2235705	Transposase IS200 like protein
KSMBR1_2050	2236055	2236354	hypothetical protein
KSMBR1_2091	2284686	2286470	hypothetical protein
KSMBR1_2092	2286904	2287140	hypothetical protein
KSMBR1_2093	2287150	2287941	Fic/DOC family protein
KSMBR1_2094	2287947	2288069	hypothetical protein
KSMBR1_2116	2309916	2310143	Antitoxin VapB
KSMBR1_2117	2310143	2310544	hypothetical protein
KSMBR1_2122	2315100	2315609	hypothetical protein
KSMBR1_2125	2318808	2320544	Hypothetical Protein
KSMBR1_2127	2321329	2321616	hypothetical protein
KSMBR1_2132	2325542	2325727	hypothetical protein
KSMBR1_2133	2325983	2326543	hypothetical protein
KSMBR1_2135	2327033	2327218	hypothetical protein
KSMBR1_2174	2373686	2375767	hypothetical protein
KSMBR1_2188	2391696	2391938	hypothetical protein
KSMBR1_2208	2414216	2414587	hypothetical protein
KSMBR1_2209	2414592	2416568	hypothetical protein
KSMBR1_2210	2416586	2416921	hypothetical protein
KSMBR1_2211	2417084	2417359	hypothetical protein
KSMBR1_2212	2417374	2418003	hypothetical protein
KSMBR1_2213	2418000	2418443	pseudogene
KSMBR1_2218	2424683	2425429	putative orf
KSMBR1_2223	2428961	2430223	putative orf
KSMBR1_2265	2468895	2469266	hypothetical protein
KSMBR1_2279	2475234	2475434	hypothetical protein
KSMBR1_2288	2481542	2481748	hypothetical protein
KSMBR1_2289	2481738	2481953	hypothetical protein
KSMBR1_2291	2482702	2484558	similar to ABC transporter MsbA
KSMBR1_2292	2484564	2485274	hypothetical protein
KSMBR1_2293	2485271	2486263	similar to mevalonate or galacto kinase
KSMBR1_2294	2486286	2487446	similar to perosamine synthetase
KSMBR1_2295	2487461	2488399	similar to dTDP-glucose 4,6-dehydratase	Outer membrane ?
KSMBR1_2296	2488473	2488820	hypothetical protein
KSMBR1_2297	2488813	2489034	hypothetical protein
KSMBR1_2298	2489037	2489978	similar to GDP-4-keto-6-deoxy-D-mannose-3,5-epimerase/4-reductase (GDP-fucose synthetase)
KSMBR1_2299	2489947	2490819	hypothetical protein
KSMBR1_2300	2490816	2491778	strongly similar to 1-deoxy-D-xylulose 5-phosphate synthase (DXP synthase)
KSMBR1_2301	2491787	2493247	hypothetical protein
KSMBR1_2302	2493500	2493721	hypothetical protein
KSMBR1_2303	2494149	2494343	hypothetical protein
KSMBR1_2304	2494336	2494674	hypothetical protein
KSMBR1_2305	2494882	2495406	hypothetical protein
KSMBR1_2306	2495379	2495498	hypothetical protein
KSMBR1_2307	2495553	2495867	hypothetical protein
KSMBR1_2308	2495867	2496193	hypothetical protein
KSMBR1_2309	2496283	2496570	hypothetical protein
KSMBR1_2310	2496605	2496736	hypothetical protein
KSMBR1_2312	2498882	2499181	hypothetical protein
KSMBR1_2313	2499260	2499592	Nucleotidyltransferase domain protein
KSMBR1_2314	2499589	2500020	HEPN domain protein
KSMBR1_2315	2500036	2500236	hypothetical protein
KSMBR1_2316	2500500	2501021	hypothetical protein
KSMBR1_2317	2501021	2501887	similarity to N-acetyl neuramic acid synthetase NeuB
KSMBR1_2318	2501900	2502919	similar to 1-carboxy-3-chloro-3,4-dihydroxycyclohexa-1, 5-diene dehydrogenase
KSMBR1_2319	2502928	2504322	strongly similar to Arnb transferase
KSMBR1_2320	2504325	2505050	CMP-N,N'-diacetyllegionaminic acid synthase
KSMBR1_2321	2505078	2505779	hypothetical protein
KSMBR1_2322	2505776	2506600	L-ribulose-5-phosphate 3-epimerase UlaE
KSMBR1_2323	2506607	2507653	similar to 1-carboxy-3-chloro-3,4-dihydroxycyclohexa-1, 5-diene dehydrogenase
KSMBR1_2324	2507654	2508505	similar to 3-oxoacyl-[acyl-carrier protein] reductase
KSMBR1_2325	2508496	2509563	hypothetical protein
KSMBR1_2326	2509763	2511091	hypothetical protein
KSMBR1_2327	2511117	2512097	similar to glycosyltransferase family 2
KSMBR1_2328	2512132	2512896	similar to dihydroxyhexaprenylbenzoate methyltransferase
KSMBR1_2329	2512916	2514112	Spore protein YkvP
KSMBR1_2330	2514133	2515128	similar to glycosyltransferase family 2
KSMBR1_2331	2515210	2516346	similar to mannosyltransferase B
KSMBR1_2332	2517235	2517417	hypothetical protein
KSMBR1_2333	2517414	2517521	hypothetical protein
KSMBR1_2335	2519513	2519890	hypothetical protein
KSMBR1_2343	2522738	2522950	hypothetical protein
KSMBR1_2345	2523396	2523605	hypothetical protein
KSMBR1_2346	2523998	2524333	hypothetical protein
KSMBR1_2407	2588768	2588959	hypothetical protein
KSMBR1_2411	2590614	2590826	hypothetical protein
KSMBR1_2450	2626894	2630628	similar to type IIS restriction/modification enzyme; site-specific DNA methyltransferase (adenine specific)
KSMBR1_2451	2630669	2632366	hypothetical protein
KSMBR1_2456	2634481	2634789	hypothetical protein
KSMBR1_2500	2682001	2682288	hypothetical protein
KSMBR1_2504	2684987	2686723	Hypothetical Protein
KSMBR1_2507	2690260	2691738	similar to polygalacturonase
KSMBR1_2508	2691738	2692505	hypothetical protein
KSMBR1_2509	2692514	2692885	hypothetical protein
KSMBR1_2510	2692906	2693403	hypothetical protein
KSMBR1_2518	2703149	2703292	hypothetical protein
KSMBR1_2539	2732891	2733277	hypothetical protein
KSMBR1_2540	2734242	2734973	Caspase domain protein
KSMBR1_2541	2734985	2735443	hypothetical protein
KSMBR1_2542	2735637	2737373	Hypothetical Protein
KSMBR1_2543	2737410	2737775	hypothetical protein
KSMBR1_2544	2738172	2740955	Type-1 restriction enzyme R protein
KSMBR1_2545	2741005	2741844	ORF6N domain protein
KSMBR1_2546	2741893	2742249	DNA-damage-inducible protein D
KSMBR1_2547	2742281	2742556	KilA-N domain protein
KSMBR1_2549	2744298	2744462	hypothetical protein
KSMBR1_2550	2744483	2745328	DNA-damage-inducible protein D
KSMBR1_2551	2745325	2746539	Type I restriction modification DNA specificity domain protein
KSMBR1_2552	2746803	2746952	hypothetical protein
KSMBR1_2553	2747064	2748410	similar to type I restriction modification enzyme M chain
KSMBR1_2554	2748407	2748514	hypothetical protein
KSMBR1_2587	2789238	2791889	hypothetical protein
KSMBR1_2593	2796606	2796749	hypothetical protein
KSMBR1_2594	2796733	2797191	hypothetical protein
KSMBR1_2599	2800152	2800544	hypothetical protein
KSMBR1_2600	2800495	2800692	hypothetical protein
KSMBR1_2601	2800818	2801057	hypothetical protein
KSMBR1_2609	2808273	2810009	Hypothetical Protein
KSMBR1_2617	2818511	2819293	Type II restriction endonuclease TdeIII
KSMBR1_2676	2884228	2884413	hypothetical protein
KSMBR1_2678	2884903	2885463	hypothetical protein
KSMBR1_2679	2885719	2885904	hypothetical protein
KSMBR1_2682	2887136	2887378	hypothetical protein
KSMBR1_2732	2933244	2934410	putative orf
KSMBR1_2733	2934547	2934885	similar to ABC-type transport system ATP-binding protein
KSMBR1_2844	3053623	3053898	hypothetical protein
KSMBR1_2862	3074763	3075008	hypothetical protein
KSMBR1_2863	3075022	3075213	YcfA-like protein
KSMBR1_2864	3075291	3076166	strongly similar DNA polymerase epsilon subunit (3'-5' exonuclease)
KSMBR1_2865	3076185	3076556	hypothetical protein
KSMBR1_2866	3076836	3077234	hypothetical protein
KSMBR1_2867	3077527	3077739	hypothetical protein
KSMBR1_2868	3077739	3077972	hypothetical protein
KSMBR1_2869	3079014	3080408	hypothetical protein
KSMBR1_2870	3081123	3081410	hypothetical protein
KSMBR1_2871	3081550	3082191	hypothetical protein
KSMBR1_2872	3083161	3083493	hypothetical protein
KSMBR1_2873	3083486	3083788	hypothetical protein
KSMBR1_2874	3084191	3084403	hypothetical protein
KSMBR1_2875	3084403	3084552	hypothetical protein
KSMBR1_2881	3090508	3091218	similar to pyruvate:ferredoxin-oxoacid:ferredoxin oxidoreductases beta subunit	Carbon metabolism, TCA cycle
KSMBR1_2883	3093448	3094683	strongly similar to pyruvate:ferredoxin-oxoacid:ferredoxin oxidoreductases alpha subunit	Present in KUST, but shorter
KSMBR1_2884	3094789	3095280	similar to rubrerythrin
KSMBR1_2902	3113023	3113178	hypothetical protein
KSMBR1_2914	3129203	3133252	hypothetical protein
KSMBR1_2917	3135287	3135535	hypothetical protein
KSMBR1_3000	3226553	3227719	similar to beta-propeller protein YxaL
KSMBR1_3001	3227786	3228778	hypothetical protein
KSMBR1_3002	3228788	3231250	hypothetical protein
KSMBR1_3003	3231716	3232408	strongly similar to N-acetylmuramoyl-L-alanine amidase (T7 lysozyme)
KSMBR1_3005	3234167	3234514	putative orf
KSMBR1_3018	3247290	3248888	hypothetical protein
KSMBR1_3075	3307073	3308809	Hypothetical Protein
KSMBR1_3076	3308878	3308997	hypothetical protein
KSMBR1_3098	3329664	3329849	hypothetical protein
KSMBR1_3099	3330105	3330665	hypothetical protein
KSMBR1_3101	3331155	3331340	hypothetical protein
KSMBR1_3104	3333056	3333187	hypothetical protein
KSMBR1_3111	3338537	3338722	hypothetical protein
KSMBR1_3113	3339212	3339772	hypothetical protein
KSMBR1_3114	3340028	3340213	hypothetical protein
KSMBR1_3124	3348660	3351161	strongly similar to isoleucine tRNA synthetase
KSMBR1_3128	3354280	3355428	hypothetical protein
KSMBR1_3201	3424643	3426379	Hypothetical Protein
KSMBR1_3202	3426448	3426567	hypothetical protein
KSMBR1_3238	3473702	3473905	hypothetical protein
KSMBR1_3249	3487528	3487644	hypothetical protein
KSMBR1_3323	3586673	3587479	hypothetical protein
KSMBR1_3329	3591011	3591274	hypothetical protein
KSMBR1_3358	3624426	3624578	hypothetical protein
KSMBR1_3402	3669595	3669900	hypothetical protein
KSMBR1_3403	3670435	3671316	hypothetical protein
KSMBR1_3404	3671924	3674017	hypothetical protein
KSMBR1_3405	3674085	3674621	hypothetical protein
KSMBR1_3406	3674637	3675215	hypothetical protein
KSMBR1_3407	3675212	3675685	hypothetical protein
KSMBR1_3408	3675698	3676132	TIR domain protein
KSMBR1_3409	3676129	3676545	TIR domain protein
KSMBR1_3410	3676573	3677529	hypothetical protein
KSMBR1_3411	3677619	3677813	hypothetical protein
KSMBR1_3412	3677846	3678625	hypothetical protein
KSMBR1_3414	3679508	3679675	hypothetical protein
KSMBR1_3451	3724800	3725750	similar to transposase
KSMBR1_3452	3726156	3726395	hypothetical protein
KSMBR1_3533	3809698	3813888	hypothetical protein
KSMBR1_3535	3815662	3818910	hypothetical protein
KSMBR1_3536	3819388	3820521	similar to regulator of chromosome condensation
KSMBR1_3537	3821244	3824183	hypothetical protein
KSMBR1_3538	3824214	3826529	hypothetical protein
KSMBR1_3539	3826827	3827069	hypothetical protein
KSMBR1_3540	3827187	3827336	hypothetical protein
KSMBR1_3541	3827432	3828007	hypothetical protein
KSMBR1_3610	3904163	3904723	hypothetical protein
KSMBR1_3612	3905213	3905398	hypothetical protein
KSMBR1_3642	3932237	3932497	hypothetical protein
KSMBR1_3651	3941787	3942134	putative orf
KSMBR1_3652	3942142	3942600	hypothetical protein
KSMBR1_3654	3943945	3944637	hypothetical protein
KSMBR1_3656	3945573	3945758	hypothetical protein
KSMBR1_3658	3946248	3946808	hypothetical protein
KSMBR1_3659	3947064	3947249	hypothetical protein
KSMBR1_3664	3952162	3952416	transposase
KSMBR1_3665	3952932	3953393	hypothetical protein
KSMBR1_3666	3954410	3955561	hypothetical protein
KSMBR1_3667	3956123	3964723	N,N'-diacetylchitobiose phosphorylase
KSMBR1_3668	3965282	3966373	strongly similar to heat shock protein DnaJ
KSMBR1_3669	3966558	3967367	cobalamin biosynthesis protein CbiG	B12 biosynthesis
KSMBR1_3670	3967361	3968119	strongly similar to uroporphyrinogen III synthase/methyltransferase
KSMBR1_3671	3968261	3969298	Anaerobic sulfite reductase subunit A	Hydrogenase
KSMBR1_3672	3969295	3970122	similar to dihydroorotate oxidase (dihydroorotate dehydrogenase B) electron-transfer subunit
KSMBR1_3673	3970119	3970859	NAD-reducing hydrogenase HoxS subunit delta
KSMBR1_3674	3970879	3972168	NAD-reducing hydrogenase HoxS subunit beta
KSMBR1_3675	3972232	3972447	similar to site-specific tyrosine recombinase
KSMBR1_3679	3975237	3975422	hypothetical protein
KSMBR1_3680	3975678	3976238	hypothetical protein
KSMBR1_3682	3976728	3976913	hypothetical protein
KSMBR1_3685	3978337	3979068	EcsC protein family protein
KSMBR1_3686	3979280	3981016	Hypothetical Protein
KSMBR1_3687	3981085	3981204	hypothetical protein
KSMBR1_3688	3981176	3983344	hypothetical protein
KSMBR1_3689	3983341	3983991	hypothetical protein
KSMBR1_3690	3983988	3987131	AAA-like domain protein
KSMBR1_3691	3987152	3987718	hypothetical protein
KSMBR1_3692	3987720	3988295	hypothetical protein
KSMBR1_3693	3988349	3988858	hypothetical protein
KSMBR1_3694	3989018	3989272	hypothetical protein
KSMBR1_3695	3989272	3989541	hypothetical protein
KSMBR1_3696	3989874	3990149	hypothetical protein
KSMBR1_3697	3990402	3990884	hypothetical protein
KSMBR1_3699	3992616	3992912	hypothetical protein
KSMBR1_3704	3994145	3994630	hypothetical protein
KSMBR1_3705	3994584	3994952	hypothetical protein
KSMBR1_3706	3994807	3995406	hypothetical protein
KSMBR1_3707	3995984	3996343	hypothetical protein
KSMBR1_3708	3996490	3996792	hypothetical protein
KSMBR1_3709	3997019	3997774	similar to ABC-type transport system ATP-binding protein	Transport
KSMBR1_3710	3997867	3999372	Inner membrane amino-acid ABC transporter permease protein YecS
KSMBR1_3711	3999379	3999945	Flavoredoxin
KSMBR1_3712	4000105	4001541	strongly similar to GDP-mannose pyrophosphorylase
KSMBR1_3713	4001578	4003275	Gluconeogenesis factor
KSMBR1_3714	4003444	4004154	Endonuclease V
KSMBR1_3716	4006612	4008069	strongly similar to ammonium transporter
KSMBR1_3717	4008325	4008771	strongly similar to nitrogen regulatory protein P-II	Nitrogen uptake regulation
KSMBR1_3718	4008811	4009242	strongly similar to nitrogen regulatory protein P-II
KSMBR1_3719	4009583	4010977	strongly similar to sigma 54 response regulator
KSMBR1_3720	4011204	4011572	hypothetical protein
KSMBR1_3721	4011602	4014796	similar to histidine kinase
KSMBR1_3722	4014806	4016425	similar to ammonium transport protein amtB possibly fused to histidine kinase
KSMBR1_3723	4016730	4017662	strongly similar to peptide methionine sulfoxide reductase	Oxidative stress, protein repair
KSMBR1_3724	4018170	4020845	hypothetical protein
KSMBR1_3725	4020855	4021169	hypothetical protein
KSMBR1_3726	4021157	4021345	hypothetical protein
KSMBR1_3727	4021545	4023326	similar to adenine specific DNA methylase
KSMBR1_3728	4023437	4024768	hypothetical protein
KSMBR1_3854	4161466	4162026	hypothetical protein
KSMBR1_3856	4162516	4162701	hypothetical protein
KSMBR1_3881	4188035	4188319	Hypothetical Protein
KSMBR1_3884	4191925	4192911	HPr kinase/phosphorylase
KSMBR1_3885	4193132	4193308	hypothetical protein
KSMBR1_3886	4193405	4195330	hypothetical protein
KSMBR1_3887	4195391	4200085	similar to cell surface glycoprotein (S-layer protein)
KSMBR1_3891	4204517	4204702	hypothetical protein
KSMBR1_3893	4205192	4205752	hypothetical protein
KSMBR1_3894	4206008	4206193	hypothetical protein
KSMBR1_3906	4216024	4216215	hypothetical protein
KSMBR1_3909	4218174	4218395	hypothetical protein
KSMBR1_3952	4273553	4273774	strongly similar to glycogen phosphorylase
KSMBR1_3969	4289383	4291119	Hypothetical Protein
KSMBR1_3970	4291289	4291426	hypothetical protein
KSMBR1_4034	4352759	4352941	hypothetical protein
KSMBR1_4035	4352938	4353462	Zeta toxin
KSMBR1_4039	4356884	4357738	hypothetical protein
KSMBR1_4040	4358062	4360629	putative type I restriction enzymeP M protein
KSMBR1_4041	4360630	4361160	PIN domain protein
KSMBR1_4043	4363197	4364933	Hypothetical Protein

## Sheet: 2006_kust_unique_genes
locus_tag_reannotation prokka	contig	start	end	annotation	notes
LJIICFKE_00060	KUST_A	57905	58174	unknown_protein			Legend
LJIICFKE_00090	KUST_A	93281	93733	hypothetical_protein				Outer membrane biosynthesis
LJIICFKE_00154	KUST_B	56863	57048	unknown_protein				DNA modification
LJIICFKE_00202	KUST_B	113533	113736	hypothetical protein				Regulation
LJIICFKE_00279	KUST_C	73717	74022	hypothetical protein				Housekeeping gene
LJIICFKE_00280	KUST_C	74603	74764	hypothetical protein				Carbon metabolism
LJIICFKE_00321	KUST_C	123039	123275	hypothetical protein				Miscellaneous or unknown
LJIICFKE_00329	KUST_C	129621	130904	unknown_heme_protein
LJIICFKE_00344	KUST_C	144687	145949	hypothetical protein
LJIICFKE_00346	KUST_C	148152	149576	hypothetical_protein
LJIICFKE_00349	KUST_C	151368	151556	unknown_protein
LJIICFKE_00421	KUST_C	239940	240143	hypothetical protein
LJIICFKE_00422	KUST_C	240166	240372	hypothetical_protein
LJIICFKE_00423	KUST_C	240549	240965	strongly_similar_to_very_short_patch_repair_endonuclease
LJIICFKE_00424	KUST_C	240962	242212	similar_to_HhaI_Dna_(cytosine-C5-)-methyltransferase
LJIICFKE_00425	KUST_C	242268	244784	unknown_protein
LJIICFKE_00426	KUST_C	244784	246529	hypothetical_protein
LJIICFKE_00427	KUST_C	246526	249891	hypothetical protein
LJIICFKE_00428	KUST_C	249894	251774	hypothetical_protein
LJIICFKE_00429	KUST_C	252050	252634	unknown_protein
LJIICFKE_00430	KUST_C	253335	253535	unknown_protein
LJIICFKE_00437	KUST_C	261818	262195	putative_orf
LJIICFKE_00443	KUST_C	268308	268565	similar_to_sensory_transduction_histidine_kinase_protein
LJIICFKE_00456	KUST_C	282179	282367	unknown_protein
LJIICFKE_00466	KUST_C	291316	291681	similar_to_cytochrome_c-553	Energy metabolism
LJIICFKE_00510	KUST_C	320320	320487	unknown_protein
LJIICFKE_00511	KUST_C	320566	320724	hypothetical protein
LJIICFKE_00513	KUST_C	321473	321628	hypothetical protein
LJIICFKE_00514	KUST_C	321655	321777	hypothetical protein
LJIICFKE_00515	KUST_C	322006	322182	UDP-N-acetylglucosamine 4%2C6-dehydratase (inverting)
LJIICFKE_00516	KUST_C	322253	323380	hypothetical protein
LJIICFKE_00517	KUST_C	323377	324144	hypothetical_protein
LJIICFKE_00518	KUST_C	324141	324911	similar_to_3-oxoacyl-[acyl-carrier_protein]_reductase
LJIICFKE_00519	KUST_C	324946	325779	similarity_to_N-acetyl_neuramic_acid_synthetase_NeuB
LJIICFKE_00520	KUST_C	325776	326699	similar_to_methionyl-tRNA_formyltransferase
LJIICFKE_00521	KUST_C	326719	328026	similar_to_glutamate-1-semialdehyde_2%2C1-aminomutase
LJIICFKE_00522	KUST_C	328029	328775	similar_to_3-deoxy-manno-octulosonate_cytidylyltransferase
LJIICFKE_00523	KUST_C	328763	329626	similar_to_3-demethylubiquinone-9_3-methyltransferase
LJIICFKE_00524	KUST_C	329722	331128	hypothetical_protein
LJIICFKE_00525	KUST_C	331175	332995	hypothetical_protein
LJIICFKE_00526	KUST_C	332996	334540	unknown_protein
LJIICFKE_00527	KUST_C	334644	336188	hypothetical_protein
LJIICFKE_00528	KUST_C	336238	337155	similar_to_UDPglucose_4-epimerase
LJIICFKE_00529	KUST_C	337223	338467	similar_to_glycosyltransferase
LJIICFKE_00530	KUST_C	338464	339003	hypothetical_protein
LJIICFKE_00531	KUST_C	339196	340632	hypothetical_protein
LJIICFKE_00532	KUST_C	340745	341743	hypothetical_protein
LJIICFKE_00533	KUST_C	341813	343267	hypothetical_protein
LJIICFKE_00534	KUST_C	343272	343613	unknown_protein
LJIICFKE_00535	KUST_C	343603	344004	hypothetical_protein
LJIICFKE_00536	KUST_C	344291	344461	unknown_protein
LJIICFKE_00538	KUST_C	346413	347027	hypothetical_protein
LJIICFKE_00539	KUST_C	347185	348321	similar_to_mannosyltransferase_B
LJIICFKE_00540	KUST_C	348706	348927	unknown_protein
LJIICFKE_00541	KUST_C	348918	349370	unknown_protein
LJIICFKE_00542	KUST_C	349645	349767	hypothetical protein
LJIICFKE_00543	KUST_C	349876	350046	unknown_protein
LJIICFKE_00544	KUST_C	350197	350409	unknown_protein
LJIICFKE_00545	KUST_C	350751	351677	similar_to_ADP-heptose-LPS-heptosyl_transferase_II
LJIICFKE_00546	KUST_C	351801	352412	hypothetical_protein
LJIICFKE_00547	KUST_C	352405	353472	similar_to_molybdenum_cofactor_biosynthesis_protein_A
LJIICFKE_00548	KUST_C	353503	354324	hypothetical protein
LJIICFKE_00549	KUST_C	354317	354814	hypothetical protein
LJIICFKE_00550	KUST_C	354881	355996	hypothetical_protein
LJIICFKE_00551	KUST_C	356083	356898	similar_to_dolichyl-phosphate_beta-D-mannosyltransferase
LJIICFKE_00552	KUST_C	357063	357311	unknown_protein
LJIICFKE_00553	KUST_C	357343	357960	hypothetical_protein
LJIICFKE_00554	KUST_C	358044	358901	unknown_protein
LJIICFKE_00555	KUST_C	358964	361012	unknown_protein
LJIICFKE_00556	KUST_C	361039	362052	similar_to_molybdopterin_cofactor_synthesis_protein_MoaA
LJIICFKE_00560	KUST_C	363072	363179	hypothetical protein
LJIICFKE_00562	KUST_C	364269	365120	hypothetical protein
LJIICFKE_00563	KUST_C	365326	365541	hypothetical protein
LJIICFKE_00564	KUST_C	365551	365934	hypothetical_protein
LJIICFKE_00565	KUST_C	366000	366167	hypothetical protein
LJIICFKE_00566	KUST_C	366635	366736	hypothetical protein
LJIICFKE_00567	KUST_C	366876	367370	hypothetical_protein
LJIICFKE_00568	KUST_C	367388	367813	hypothetical protein
LJIICFKE_00569	KUST_C	367829	367936	hypothetical protein
LJIICFKE_00601	KUST_C	394118	395521	hypothetical_protein
LJIICFKE_00671	KUST_C	468182	471397	hypothetical_protein
LJIICFKE_00672	KUST_C	471530	472606	unknown_protein
LJIICFKE_00673	KUST_C	472750	473634	hypothetical_protein
LJIICFKE_00675	KUST_C	475071	475349	hypothetical_protein
LJIICFKE_00725	KUST_C	526825	526938	hypothetical protein
LJIICFKE_00726	KUST_C	526946	528232	unknown_protein
LJIICFKE_00728	KUST_C	530868	532181	similar_to_polygalacturonase
LJIICFKE_00729	KUST_C	532198	532974	hypothetical_protein
LJIICFKE_00730	KUST_C	532985	533359	hypothetical_protein
LJIICFKE_00731	KUST_C	533392	534138	hypothetical_protein
LJIICFKE_00733	KUST_C	536897	537244	similar_to_YdcE_protein%2C_chain_A
LJIICFKE_00734	KUST_C	537241	537441	hypothetical protein
LJIICFKE_00773	KUST_C	589316	589897	hypothetical_protein
LJIICFKE_00813	KUST_C	633665	635869	hypothetical protein
LJIICFKE_00820	KUST_C	642757	642966	unknown_protein
LJIICFKE_00821	KUST_C	643025	643855	similar_to_DNA-methyltransferase_(cytosine-specific)
LJIICFKE_00822	KUST_C	643845	644174	unknown_protein
LJIICFKE_00824	KUST_C	644601	646004	hypothetical_protein
LJIICFKE_00826	KUST_C	648176	648595	unknown_protein
LJIICFKE_00864	KUST_C	690009	691802	unknown_protein
LJIICFKE_00898	KUST_C	731158	731328	unknown_protein
LJIICFKE_00899	KUST_C	732699	733910	site-specific_DNA-methyltransferase_(cytosine-N4-specific)
LJIICFKE_00900	KUST_C	733907	735097	hypothetical_protein
LJIICFKE_00901	KUST_C	735060	735341	unknown_protein
LJIICFKE_00902	KUST_C	735935	736540	unknown_protein
LJIICFKE_00903	KUST_C	736615	737646	hypothetical protein
LJIICFKE_00904	KUST_C	737788	738249	hypothetical_membrane_protein
LJIICFKE_00905	KUST_C	738460	740022	hypothetical_protein
LJIICFKE_00914	KUST_C	748338	748994	similar_to_pyruvate:ferredoxin_and_related_2-oxoacid:ferredoxin_oxidoreductases%2C_beta_subunit
LJIICFKE_00922	KUST_C	754870	755136	unknown_protein
LJIICFKE_00924	KUST_C	757269	757457	hypothetical protein
LJIICFKE_00946	KUST_C	780329	780535	hypothetical protein
LJIICFKE_00959	KUST_C	796432	799470	hypothetical_protein
LJIICFKE_01032	KUST_C	877223	878626	hypothetical_protein
LJIICFKE_01066	KUST_D	18684	19418	unknown_protein
LJIICFKE_01074	KUST_D	24922	25737	similar_to_chloroperoxidase	Oxidative stress?
LJIICFKE_01089	KUST_D	33809	33931	hypothetical protein
LJIICFKE_01090	KUST_D	33981	35273	hypothetical_protein
LJIICFKE_01091	KUST_D	35830	36567	unknown_protein
LJIICFKE_01092	KUST_D	37197	37493	unknown_protein
LJIICFKE_01093	KUST_D	37863	38204	hypothetical protein
LJIICFKE_01095	KUST_D	39017	39298	unknown_protein
LJIICFKE_01096	KUST_D	39583	40485	unknown_protein
LJIICFKE_01173	KUST_D	119752	119853	unknown_protein
LJIICFKE_01174	KUST_D	119977	120210	hypothetical_protein
LJIICFKE_01175	KUST_D	120239	120433	hypothetical protein
LJIICFKE_01197	KUST_D	151554	152522	hypothetical_protein
LJIICFKE_01240	KUST_D	206859	207128	putative_orf
LJIICFKE_01241	KUST_D	207128	207412	unknown_protein
LJIICFKE_01251	KUST_D	219170	219550	unknown_protein
LJIICFKE_01385	KUST_D	362152	363063	hypothetical protein
LJIICFKE_01440	KUST_D	423317	425101	similar_to_oligopeptidase_PepF
LJIICFKE_01482	KUST_D	476087	479554	similar_to_DNA_polymerase_III%2C_alpha_subunit
LJIICFKE_01483	KUST_D	479846	480733	strongly_similar_to_glycine_tRNA_synthetase%2C_alpha_subunit
LJIICFKE_01484	KUST_D	481222	481779	hypothetical protein
LJIICFKE_01485	KUST_D	482371	484281	strongly_similar_to_chaperone_Hsp90%2C_heat_shock_protein_C_62.5
LJIICFKE_01486	KUST_D	484582	485472	similar_to_site-specific_tyrosine_recombinase
LJIICFKE_01487	KUST_D	485693	487129	similar_to_p-aminobenzoate_synthetase%2C_component_I	Outer membrane?
LJIICFKE_01488	KUST_D	487108	487959	similar_to_branched-chain_amino-acid_aminotransferase
LJIICFKE_01492	KUST_D	491476	492108	unknown_protein
LJIICFKE_01501	KUST_D	498141	500063	hypothetical_protein
LJIICFKE_01577	KUST_D	593778	598253	unknown_protein
LJIICFKE_01645	KUST_D	677395	677631	hypothetical_protein
LJIICFKE_01671	KUST_D	701902	702432	hypothetical protein
LJIICFKE_01714	KUST_D	743920	744102	hypothetical protein
LJIICFKE_01754	KUST_D	786441	787472	strongly_similar_to_N-acetyl-gamma-glutamyl-phosphate_reductase_(NAGSA_dehydrogenase)
LJIICFKE_01838	KUST_D	886860	887078	unknown_protein
LJIICFKE_01842	KUST_D	892304	892531	unknown_protein
LJIICFKE_01843	KUST_D	892778	893197	unknown_protein
LJIICFKE_01921	KUST_E	99542	100144	unknown_protein
LJIICFKE_02000	KUST_E	185200	186309	similar_to_site-specific_tyrosine_recombinase
LJIICFKE_02001	KUST_E	186440	187093	hypothetical protein
LJIICFKE_02002	KUST_E	187215	188222	unknown_protein
LJIICFKE_02003	KUST_E	188337	189107	hypothetical_protein
LJIICFKE_02005	KUST_E	189821	190027	unknown_protein
LJIICFKE_02041	KUST_E	231956	233011	hypothetical protein
LJIICFKE_02071	KUST_E	263814	264770	similar_to_flagellar_motor_switch	Flagellum
LJIICFKE_02072	KUST_E	264802	265164	strong_similar_to_flagellar_motor_switch_protein_FliN	Flagellum
LJIICFKE_02073	KUST_E	265118	265336	hypothetical protein	Flagellum
LJIICFKE_02074	KUST_E	265902	266366	hypothetical_protein	Flagellum
LJIICFKE_02075	KUST_E	266554	267354	strongly_similar_to_polar_flagellar_assembly_protein_FliP	Flagellum
LJIICFKE_02076	KUST_E	267969	268238	similar_to_flagellar_biosynthetic_protein_FliQ	Flagellum
LJIICFKE_02077	KUST_E	268380	269162	similar_to_flagellar_biosynthetic_protein_FliR	Flagellum
LJIICFKE_02078	KUST_E	269169	270218	similar_to_flagellar_biosynthetic_protein_FlhB	Flagellum
LJIICFKE_02079	KUST_E	270296	272383	strong_similarity_to_flagellar_biosynthesis_protein_FlhA	Flagellum
LJIICFKE_02080	KUST_E	272598	273443	strong_similarity_to_bacterial_motility_regulatory_protein_MotR	Flagellum
LJIICFKE_02081	KUST_E	274100	274387	unknown_protein	Flagellum
LJIICFKE_02082	KUST_E	274524	275303	strongly_similar_to_RNA_polymerase_sigma_factor_for_flagellar_operon	Flagellum
LJIICFKE_02090	KUST_E	287150	288055	hypothetical protein
LJIICFKE_02091	KUST_E	288052	288978	hypothetical_protein
LJIICFKE_02092	KUST_E	288983	290320	hypothetical_protein
LJIICFKE_02093	KUST_E	290508	291509	similar_to_moaA/nifB/ppqE/nirJ_protein_family_for_cofactor_bionsynthesis
LJIICFKE_02094	KUST_E	291506	291679	unknown_protein
LJIICFKE_02095	KUST_E	291689	292870	similar_to_glycosyl_transferase_protein_cotS
LJIICFKE_02096	KUST_E	292867	294081	hypothetical_protein
LJIICFKE_02097	KUST_E	294099	294794	unknown_protein
LJIICFKE_02098	KUST_E	295337	295759	unknown_protein
LJIICFKE_02099	KUST_E	295867	296985	similar_to_capsular_polysaccharide_biosynthesis_glycosyltransferase_CapM	Possibly large operon
LJIICFKE_02101	KUST_E	297567	298529	similar_to_uridine_5'-diphospho-glucose_4-epimerase	Possibly large operon
LJIICFKE_02102	KUST_E	298537	300435	hypothetical protein	Possibly large operon
LJIICFKE_02103	KUST_E	300441	301421	similar_to_mevalonate_or_galacto_kinase	Possibly large operon
LJIICFKE_02104	KUST_E	301871	302008	hypothetical protein	Possibly large operon
LJIICFKE_02105	KUST_E	302254	302913	hypothetical_protein	Possibly large operon
LJIICFKE_02106	KUST_E	303468	304040	similar_to_phosphoheptose_isomerase	Possibly large operon
LJIICFKE_02107	KUST_E	304672	305433	similar_to_sulfotransferase_NodH	Possibly large operon
LJIICFKE_02108	KUST_E	305503	306213	hypothetical_protein	Possibly large operon
LJIICFKE_02109	KUST_E	307621	307857	hypothetical protein	Possibly large operon
LJIICFKE_02110	KUST_E	307924	308631	hypothetical_protein	Possibly large operon
LJIICFKE_02111	KUST_E	309692	317002	unknown_protein	Possibly large operon
LJIICFKE_02112	KUST_E	318603	319376	strongly_similar_to_glucose-1-phosphate_cytidylyltransferase	Possibly large operon
LJIICFKE_02113	KUST_E	319370	320452	strongly_similar_to_CDP-glucose_4%2C6-dehydratase	Possibly large operon
LJIICFKE_02114	KUST_E	320449	321681	hypothetical protein	Possibly large operon
LJIICFKE_02115	KUST_E	321724	322275	strongly_similar_to_dTDP-4-dehydrorhamnose_3%2C5-epimerase	Possibly large operon
LJIICFKE_02116	KUST_E	322304	323599	hypothetical protein	Possibly large operon
LJIICFKE_02117	KUST_E	323748	324476	similar_to_short_chain_oxidoreductase_or_oxoacyl_carrier_reductase	Possibly large operon
LJIICFKE_02118	KUST_E	324649	325518	similar_to_ABC-transporter_involved_in_LPS_biosynthesis_Wzm	Possibly large operon
LJIICFKE_02119	KUST_E	325922	327241	similar_to_ATP-binding_protein_Wzt_of_ABC-transporter_involved_in_LPS_biosynthesis	Possibly large operon
LJIICFKE_02120	KUST_E	327244	328494	unknown_protein	Possibly large operon
LJIICFKE_02121	KUST_E	328655	329428	hypothetical_protein	Possibly large operon
LJIICFKE_02122	KUST_E	329433	330602	hypothetical_protein	Possibly large operon
LJIICFKE_02123	KUST_E	330798	331673	hypothetical_protein	Possibly large operon
LJIICFKE_02124	KUST_E	331681	332430	similar_to_oligosaccharide_deacetylase	Possibly large operon
LJIICFKE_02125	KUST_E	332493	333965	unknown_protein	Possibly large operon
LJIICFKE_02126	KUST_E	333985	334662	hypothetical_protein	Possibly large operon
LJIICFKE_02127	KUST_E	334700	336712	similar_to_aspargine_synthase_AsnB	Possibly large operon
LJIICFKE_02128	KUST_E	336719	338227	unknown_protein	Possibly large operon
LJIICFKE_02129	KUST_E	338220	339248	similar_to_beta-1%2C4-galactosyltransferase	Possibly large operon
LJIICFKE_02130	KUST_E	339456	340205	hypothetical protein	Possibly large operon
LJIICFKE_02131	KUST_E	340232	341467	hypothetical protein	Possibly large operon
LJIICFKE_02132	KUST_E	341502	341612	hypothetical protein	Possibly large operon
LJIICFKE_02169	KUST_E	374060	375115	hypothetical protein
LJIICFKE_02171	KUST_E	375659	376297	unknown_protein
LJIICFKE_02212	KUST_E	418304	420799	strongly_similar_to_glycogen_phosphorylase
LJIICFKE_02220	KUST_E	427417	428991	strongly_similar_to_ATP-dependent_RNA_helicase
LJIICFKE_02302	KUST_E	526236	526382	unknown_protein
LJIICFKE_02331	KUST_E	562299	562556	unknown_protein
LJIICFKE_02408	KUST_E	657834	658658	strongly_similar_to_inositol-1-monophosphatase
LJIICFKE_02413	KUST_E	663186	663371	unknown_protein
LJIICFKE_02530	KUST_E	786417	787364	unknown_protein
LJIICFKE_02532	KUST_E	789182	789940	similar_to_acid_phosphatase_SurE
LJIICFKE_02533	KUST_E	790065	791348	similar_to_carboxy-terminal_processing_protease_[precursor]
LJIICFKE_02536	KUST_E	792313	794184	strongly_similar_to_cell_division_protein_FtsH
LJIICFKE_02537	KUST_E	794360	795109	hypothetical protein
LJIICFKE_02612	KUST_E	877985	880105	strongly_similar_to_acetyl-CoA_synthetase_(ADP-forming)_gene
LJIICFKE_02613	KUST_E	880273	881343	hypothetical_phosphotransacetylase_protein
LJIICFKE_02614	KUST_E	881801	883072	strongly_similar_to_thiamin_biosynthesis_protein_ThiC
LJIICFKE_02616	KUST_E	883954	885669	similar_to_DNA_repair_protein_RecN
LJIICFKE_02632	KUST_E	908468	908713	unknown_protein
LJIICFKE_02633	KUST_E	910351	910542	hypothetical_protein
LJIICFKE_02634	KUST_E	910601	910930	unknown_protein
LJIICFKE_02635	KUST_E	911607	912314	hypothetical_protein
LJIICFKE_02637	KUST_E	913719	914168	hypothetical_protein
LJIICFKE_02638	KUST_E	914515	915354	similar_to_ABC-transporter_involved_in_LPS_biosynthesis_Wzm
LJIICFKE_02639	KUST_E	915448	916869	strongly_similar_to_GDP-mannose_pyrophosphorylase
LJIICFKE_02640	KUST_E	916841	917392	unknown_protein
LJIICFKE_02641	KUST_E	917496	918839	similar_to_ATP-binding_protein_Wzt_of_ABC-transporter_involved_in_LPS_biosynthesis
LJIICFKE_02642	KUST_E	919095	920012	hypothetical_protein
LJIICFKE_02643	KUST_E	920025	920615	hypothetical_protein
LJIICFKE_02644	KUST_E	920618	921622	hypothetical_protein
LJIICFKE_02645	KUST_E	921619	921957	unknown_protein
LJIICFKE_02646	KUST_E	921987	922556	unknown_protein
LJIICFKE_02647	KUST_E	922832	922951	hypothetical protein
LJIICFKE_02648	KUST_E	922915	923367	hypothetical protein
LJIICFKE_02649	KUST_E	923370	923639	hypothetical protein
LJIICFKE_02650	KUST_E	923639	923869	hypothetical_protein
LJIICFKE_02651	KUST_E	924364	924783	unknown_protein
LJIICFKE_02652	KUST_E	924829	925818	putative_transposase
LJIICFKE_02653	KUST_E	926093	926314	unknown_protein
LJIICFKE_02654	KUST_E	926311	926658	hypothetical protein
LJIICFKE_02655	KUST_E	926854	928002	similar_to_perosamine_synthetase
LJIICFKE_02656	KUST_E	927999	928571	hypothetical_protein
LJIICFKE_02658	KUST_E	929748	929894	unknown_protein
LJIICFKE_02659	KUST_E	929923	931149	hypothetical protein
LJIICFKE_02660	KUST_E	931260	931382	hypothetical protein
LJIICFKE_02661	KUST_E	931483	932661	unknown_protein
LJIICFKE_02662	KUST_E	932781	933488	hypothetical protein
LJIICFKE_02663	KUST_E	933810	934481	similar_to_galactoside_O-acetyltransferase
LJIICFKE_02664	KUST_E	935297	936436	similar_to_capsular_polysaccharide_biosynthesis_glycosyltransferase
LJIICFKE_02665	KUST_E	936502	937251	unknown_protein
LJIICFKE_02666	KUST_E	937494	938753	hypothetical_protein
LJIICFKE_02667	KUST_E	938763	939557	hypothetical_protein
LJIICFKE_02668	KUST_E	939554	940348	hypothetical_protein
LJIICFKE_02669	KUST_E	940379	940948	hypothetical protein
LJIICFKE_02672	KUST_E	942428	943600	hypothetical protein
LJIICFKE_02673	KUST_E	943593	944294	hypothetical_protein
LJIICFKE_02674	KUST_E	944300	945418	similar_to_mannosyltransferase_B
LJIICFKE_02675	KUST_E	945473	946648	hypothetical protein
LJIICFKE_02676	KUST_E	946651	947709	hypothetical protein
LJIICFKE_02677	KUST_E	947785	948174	hypothetical protein
LJIICFKE_02679	KUST_E	950470	953277	unknown_protein
LJIICFKE_02681	KUST_E	954710	954922	hypothetical protein
LJIICFKE_02683	KUST_E	955816	956406	hypothetical protein
LJIICFKE_02684	KUST_E	956385	956543	unknown_protein
LJIICFKE_02692	KUST_E	966827	966952	hypothetical protein
LJIICFKE_02695	KUST_E	969024	969251	unknown_protein
LJIICFKE_02696	KUST_E	970075	971457	similar_to_zinc_metalloproteinase
LJIICFKE_02697	KUST_E	971488	971646	unknown_protein
LJIICFKE_02794	KUST_E	1075299	1075523	hypothetical protein
LJIICFKE_02824	KUST_E	1120312	1120485	unknown_protein
LJIICFKE_02899	KUST_E	1199452	1199832	hypothetical protein
LJIICFKE_02900	KUST_E	1199832	1200041	hypothetical protein
LJIICFKE_02901	KUST_E	1200043	1200156	hypothetical protein
LJIICFKE_02903	KUST_E	1202716	1203273	hypothetical protein
LJIICFKE_02904	KUST_E	1203483	1203740	hypothetical protein
LJIICFKE_02905	KUST_E	1203796	1203927	hypothetical protein
LJIICFKE_02906	KUST_E	1204634	1204855	unknown_protein
LJIICFKE_02907	KUST_E	1204884	1205207	unknown_protein
LJIICFKE_02908	KUST_E	1205275	1205703	unknown_protein
LJIICFKE_02909	KUST_E	1205813	1206814	unknown_protein
LJIICFKE_02910	KUST_E	1206811	1207752	similar_to_site-specific_DNA-methyltransferase_(cytosine-specific)
LJIICFKE_02912	KUST_E	1208026	1208376	hypothetical_protein
LJIICFKE_02946	KUST_E	1247826	1248881	hypothetical protein
LJIICFKE_03009	KUST_E	1316611	1317030	putative_orf
LJIICFKE_03012	KUST_E	1320269	1320577	hypothetical_protein
LJIICFKE_03016	KUST_E	1323205	1324260	hypothetical protein
LJIICFKE_03038	KUST_E	1346271	1347515	Hypothetical_protein
LJIICFKE_03040	KUST_E	1349509	1349751	unknown_protein
LJIICFKE_03041	KUST_E	1349748	1350425	hypothetical_GTPase_protein
LJIICFKE_03058	KUST_E	1366384	1366737	hypothetical_protein
LJIICFKE_03099	KUST_E	1407898	1408359	similar_to_nitrogen_regulatory_bacterial_protein_IIA	Nitrogen regulation
LJIICFKE_03147	KUST_E	1454756	1455004	unknown_protein
LJIICFKE_03202	KUST_E	1509867	1511015	hypothetical_protein
LJIICFKE_03203	KUST_E	1511002	1511367	hypothetical_protein
LJIICFKE_03205	KUST_E	1513382	1515250	unknown_protein
LJIICFKE_03206	KUST_E	1515283	1515606	unknown_protein
LJIICFKE_03207	KUST_E	1516053	1517162	unknown_protein
LJIICFKE_03209	KUST_E	1518764	1519474	unknown_protein
LJIICFKE_03210	KUST_E	1519478	1521007	unknown_protein
LJIICFKE_03212	KUST_E	1523034	1523438	unknown_protein
LJIICFKE_03277	KUST_E	1592215	1593690	similar_to_serine_proteinase_HtrA/DegQ/DegS_family protein
LJIICFKE_03313	KUST_E	1623397	1623564	hypothetical protein
LJIICFKE_03314	KUST_E	1623792	1623893	hypothetical protein
LJIICFKE_03315	KUST_E	1623940	1624041	hypothetical protein
LJIICFKE_03316	KUST_E	1624139	1624351	unknown_protein
LJIICFKE_03317	KUST_E	1624448	1629193	unknown_protein
LJIICFKE_03318	KUST_E	1629206	1629640	unknown_protein
LJIICFKE_03320	KUST_E	1631687	1631824	unknown_protein
LJIICFKE_03322	KUST_E	1633780	1635036	hypothetical_protein
LJIICFKE_03323	KUST_E	1636229	1636351	hypothetical protein
LJIICFKE_03325	KUST_E	1638083	1642810	hypothetical_protein
LJIICFKE_03326	KUST_E	1643143	1644210	unknown_protein
LJIICFKE_03327	KUST_E	1644653	1645612	Similar_to_dTDP-glucose_4%2C6-dehydratase
LJIICFKE_03328	KUST_E	1646431	1647804	hypothetical protein
LJIICFKE_03329	KUST_E	1648005	1649288	hypothetical protein
LJIICFKE_03330	KUST_E	1649919	1651256	hypothetical_protein
LJIICFKE_03331	KUST_E	1651852	1652271	unknown_protein
LJIICFKE_03334	KUST_E	1656722	1657726	hypothetical protein
LJIICFKE_03354	KUST_E	1681481	1681687	hypothetical protein
LJIICFKE_03355	KUST_E	1681665	1681841	unknown_protein
LJIICFKE_03358	KUST_E	1684111	1685238	hypothetical_protein
LJIICFKE_03370	KUST_E	1696132	1696437	hypothetical_protein
LJIICFKE_03402	KUST_E	1733940	1734860	hypothetical protein
LJIICFKE_03404	KUST_E	1735853	1737088	hypothetical protein
LJIICFKE_03405	KUST_E	1737450	1738067	hypothetical_protein
LJIICFKE_03406	KUST_E	1738178	1741918	hypothetical protein
LJIICFKE_03407	KUST_E	1741996	1742187	unknown_protein
LJIICFKE_03428	KUST_E	1768833	1769042	unknown_protein
LJIICFKE_03473	KUST_E	1825358	1826068	similar_to_H+-driven_flagellar_motor_component_MotB
LJIICFKE_03527	KUST_E	1886068	1887123	hypothetical protein
LJIICFKE_03531	KUST_E	1889675	1889833	hypothetical protein
LJIICFKE_03584	KUST_E	1945802	1946857	similar_to_site-specific_tyrosine_recombinase
LJIICFKE_03585	KUST_E	1946923	1947141	hypothetical protein
LJIICFKE_03586	KUST_E	1947811	1948359	hypothetical protein
LJIICFKE_03587	KUST_E	1948532	1949287	unknown_protein
LJIICFKE_03588	KUST_E	1949324	1949548	unknown_protein
LJIICFKE_03589	KUST_E	1949970	1950131	hypothetical protein
LJIICFKE_03590	KUST_E	1950210	1951106	hypothetical protein
LJIICFKE_03591	KUST_E	1951093	1951284	unknown_protein
LJIICFKE_03592	KUST_E	1951380	1951556	unknown_protein
LJIICFKE_03593	KUST_E	1951553	1951966	similar_to_DNA_repair_protein_RadC
LJIICFKE_03594	KUST_E	1952326	1954701	hypothetical_protein
LJIICFKE_03595	KUST_E	1955005	1955142	hypothetical protein
LJIICFKE_03596	KUST_E	1955139	1957064	similar_to_DNA_helicase
LJIICFKE_03597	KUST_E	1957066	1958790	hypothetical_protein
LJIICFKE_03598	KUST_E	1958902	1960164	unknown_protein
LJIICFKE_03599	KUST_E	1960313	1960606	unknown_protein
LJIICFKE_03600	KUST_E	1960747	1961229	hypothetical_protein
LJIICFKE_03601	KUST_E	1961363	1962301	unknown_protein
LJIICFKE_03602	KUST_E	1962423	1964264	similar_to_DNA_helicase
LJIICFKE_03603	KUST_E	1964264	1966360	hypothetical_protein
LJIICFKE_03604	KUST_E	1966396	1967232	hypothetical protein
LJIICFKE_03605	KUST_E	1967225	1968184	unknown_protein
LJIICFKE_03606	KUST_E	1968367	1968714	unknown_protein
LJIICFKE_03607	KUST_E	1968752	1969249	hypothetical_protein
LJIICFKE_03608	KUST_E	1970045	1973155	hypothetical_protein
LJIICFKE_03609	KUST_E	1973186	1973824	hypothetical protein
LJIICFKE_03610	KUST_E	1973821	1976826	hypothetical protein
LJIICFKE_03611	KUST_E	1976829	1979585	hypothetical protein
LJIICFKE_03612	KUST_E	1979875	1984647	hypothetical_protein
LJIICFKE_03613	KUST_E	1984671	1984973	unknown_protein
LJIICFKE_03614	KUST_E	1985306	1989877	hypothetical protein
LJIICFKE_03615	KUST_E	1990209	1990331	unknown_protein
LJIICFKE_03617	KUST_E	1991601	1992563	hypothetical_protein
LJIICFKE_03618	KUST_E	1992649	1993278	unknown_protein
LJIICFKE_03619	KUST_E	1993384	1993926	unknown_protein
LJIICFKE_03620	KUST_E	1994956	1996839	hypothetical protein
LJIICFKE_03621	KUST_E	1996914	1998413	similar_to_transposase_istA
LJIICFKE_03622	KUST_E	1998410	1999165	similar_to_transposase_istB
LJIICFKE_03623	KUST_E	1999540	2001240	hypothetical protein
LJIICFKE_03624	KUST_E	2001337	2002515	hypothetical protein
LJIICFKE_03625	KUST_E	2002519	2003076	hypothetical protein
LJIICFKE_03626	KUST_E	2003165	2006200	unknown_protein
LJIICFKE_03627	KUST_E	2006347	2006643	unknown_protein
LJIICFKE_03628	KUST_E	2006664	2007140	unknown_protein
LJIICFKE_03629	KUST_E	2007284	2007538	hypothetical_protein
LJIICFKE_03630	KUST_E	2007897	2008475	hypothetical protein
LJIICFKE_03631	KUST_E	2008596	2011181	hypothetical_protein
LJIICFKE_03632	KUST_E	2011297	2012652	hypothetical protein
LJIICFKE_03633	KUST_E	2012802	2013644	hypothetical protein
LJIICFKE_03634	KUST_E	2013737	2013958	unknown_protein
LJIICFKE_03635	KUST_E	2014067	2014309	Unknown_protein
LJIICFKE_03636	KUST_E	2014392	2015165	unknown_protein
LJIICFKE_03637	KUST_E	2016069	2016194	hypothetical protein
LJIICFKE_03638	KUST_E	2016395	2016709	unknown_protein
LJIICFKE_03639	KUST_E	2016690	2017013	Unknown_protein
LJIICFKE_03640	KUST_E	2017016	2017942	unknown_protein
LJIICFKE_03641	KUST_E	2018049	2019386	similar_to_DNA_polymerase_III%2C_beta_subunit_DnaN	Two dissimilar copies present in KUST, one in 2014 genome
LJIICFKE_03642	KUST_E	2019460	2019795	unknown_protein
LJIICFKE_03643	KUST_E	2019834	2020865	hypothetical_protein
LJIICFKE_03644	KUST_E	2020804	2021076	hypothetical protein
LJIICFKE_03645	KUST_E	2021643	2021843	unknown_protein
LJIICFKE_03646	KUST_E	2021831	2022187	unknown_protein
LJIICFKE_03647	KUST_E	2022210	2022983	unknown_protein
LJIICFKE_03648	KUST_E	2022983	2023171	hypothetical_protein
LJIICFKE_03649	KUST_E	2023278	2024984	unknown_protein
LJIICFKE_03650	KUST_E	2025019	2025270	unknown_protein
LJIICFKE_03651	KUST_E	2025340	2025552	unknown_protein
LJIICFKE_03652	KUST_E	2025729	2025938	unknown_protein
LJIICFKE_03653	KUST_E	2025956	2026180	unknown_protein
LJIICFKE_03654	KUST_E	2026248	2026529	unknown_protein
LJIICFKE_03655	KUST_E	2026531	2026926	unknown_protein
LJIICFKE_03656	KUST_E	2026951	2027187	unknown_protein
LJIICFKE_03657	KUST_E	2027207	2027566	unknown_protein
LJIICFKE_03658	KUST_E	2027654	2028544	unknown_protein
LJIICFKE_03659	KUST_E	2029044	2029205	hypothetical protein
LJIICFKE_03660	KUST_E	2029356	2029886	hypothetical protein
LJIICFKE_03669	KUST_E	2040048	2040332	similar_to_transposase_istA
LJIICFKE_03671	KUST_E	2041299	2041979	similar_to_transposase_istB
LJIICFKE_03681	KUST_E	2053540	2054595	hypothetical protein
LJIICFKE_03685	KUST_E	2057175	2057426	unknown_protein
LJIICFKE_03686	KUST_E	2057528	2057641	hypothetical protein
LJIICFKE_03687	KUST_E	2058003	2058230	unknown_protein
LJIICFKE_03688	KUST_E	2058199	2058366	unknown_protein
LJIICFKE_03719	KUST_E	2086477	2087880	hypothetical_protein
LJIICFKE_03807	KUST_E	2181680	2181973	unknown_protein
LJIICFKE_03818	KUST_E	2196109	2197575	hypothetical_protein
LJIICFKE_03819	KUST_E	2197809	2197958	pseudogene
LJIICFKE_03820	KUST_E	2198042	2198443	hypothetical protein
